# Supplementary material for: Developing and validating machine learning models to predict vaccine hesitancy and literacy among adults in the United States
Source: Front Public Health. 2026 Mar 11;14:1669058. doi: 10.3389/fpubh.2026.1669058 (PMC13013467; doi:10.3389/fpubh.2026.1669058)
Supplement: Supplementary file 2 [file Table_2.xlsx]

## Sheet: Prepare Chart
Vaccine hesitancy outcome
Algorithm	Number of features = 10	Number of features = 25	Number of features = 40	Number of features = 50	Number of features = 80	Number of features = 100
Logistic Regression	0.01	0.01	0.01	0.01	0.01	0.01
Cart (Decision Tree)	0.01	0.01	0.01	0.01	0.01	0.01
Random Forest	0.01	0.01	0.01	0.01	0.01	0.01
XGBoost	0.01	0.01	0.01	0.01	0.01	0.01
SVM	0.01	0.01	0.01	0.01	0.01	0.01
Neural Network	0.01	0.01	0.01	0.01	0.01	0.01
Chart title
#REF!
Vaccine literacy outcome
Algorithm	Number of features = 10	Number of features = 25	Number of features = 40	Number of features = 50	Number of features = 80	Number of features = 100
Logistic Regression	0.01	0.01	0.01	0.01	0.01	0.01
Cart (Decision Tree)	0.01	0.01	0.01	0.01	0.01	0.01
Random Forest	0.01	0.01	0.01	0.01	0.01	0.01
XGBoost	0.01	0.01	0.01	0.01	0.01	0.01
SVM	0.01	0.01	0.01	0.01	0.01	0.01
Neural Network	0.01	0.01	0.01	0.01	0.01	0.01
Chart title
#REF!
default value if error
0.01

## Sheet: Should align w ML HES results
Row Labels	Average of PR-AUC	Average of F1 score	Average of Recall	Average of Precision	Average of Accuracy	Average of AUC
-1	-1	-1	-1	-1	-1	-1
100	0.892917	0.83	0.817083	0.844167	0.832917	0.91
cart	0.8075	0.7575	0.74	0.7775	0.7625	0.85
lr_S	0.9075	0.8425	0.835	0.8525	0.845	0.9175
mlp_	0.9175	0.8475	0.8425	0.855	0.85	0.9225
rf_S	0.91	0.8475	0.845	0.845	0.845	0.9275
svm_	0.9175	0.83	0.805	0.86	0.8375	0.92
xgbo	0.8975	0.855	0.835	0.875	0.8575	0.9225
10\	0.79375	0.733333	0.782083	0.703333	0.758333	0.813333
cart	0.795	0.7925	0.8425	0.7525	0.7825	0.85
lr_S	0.855	0.7475	0.91	0.6775	0.67	0.89
mlp_	0.8525	0.8275	0.84	0.8175	0.8275	0.8875
rf_S	0.8375	0.82	0.83	0.8075	0.815	0.8775
svm_	0.58	0.4	0.43	0.37	0.6425	0.4925
xgbo	0.8425	0.8125	0.84	0.795	0.8125	0.8825
25\	0.894583	0.82875	0.835	0.82375	0.827917	0.91125
cart	0.8675	0.785	0.7775	0.79	0.7875	0.89
lr_S	0.9025	0.8375	0.835	0.8325	0.835	0.915
mlp_	0.915	0.8375	0.8325	0.8475	0.84	0.92
rf_S	0.8975	0.85	0.8575	0.84	0.8475	0.9175
svm_	0.8875	0.8325	0.875	0.805	0.825	0.9075
xgbo	0.8975	0.83	0.8325	0.8275	0.8325	0.9175
40\	0.866818	0.784545	0.778636	0.796818	0.812273	0.872727
cart	0.815	0.7575	0.7625	0.7625	0.7625	0.855
lr_S	0.9075	0.84	0.85	0.83	0.8375	0.92
mlp_	0.913333	0.85	0.853333	0.85	0.853333	0.92
rf_S	0.905	0.855	0.86	0.8525	0.8575	0.9275
svm_	0.7725	0.5975	0.54	0.6725	0.74	0.7175
xgbo	0.91	0.836667	0.84	0.836667	0.84	0.92
50\	0.879565	0.796087	0.789565	0.807391	0.82	0.881739
cart	0.8675	0.7825	0.78	0.79	0.785	0.8825
lr_S	0.92	0.8475	0.845	0.8525	0.8475	0.9225
mlp_	0.905	0.8425	0.8425	0.845	0.8425	0.92
rf_S	0.9125	0.8625	0.865	0.8625	0.86	0.93
svm_	0.7675	0.61	0.565	0.665	0.7475	0.72
xgbo	0.913333	0.843333	0.856667	0.836667	0.843333	0.926667
80\	0.867826	0.796957	0.791739	0.803043	0.82087	0.876087
cart	0.8225	0.79	0.785	0.7975	0.795	0.8675
lr_S	0.8975	0.8525	0.83	0.875	0.8575	0.9125
mlp_	0.915	0.835	0.8375	0.8275	0.83	0.925
rf_S	0.9125	0.85	0.855	0.85	0.8525	0.9275
svm_	0.7575	0.62	0.605	0.635	0.7475	0.7125
xgbo	0.913333	0.846667	0.853333	0.843333	0.85	0.923333
Grand Total	0.852553	0.78234	0.786667	0.783546	0.799078	0.864255

## Sheet: Should align w ML LIT results
Row Labels	Average of AUC	Average of PR-AUC	Average of Accuracy	Average of Precision	Average of Recall	Average of F1 score
-1	-1	-1	-1	-1	-1	-1
-1	-1	-1	-1	-1	-1	-1
100	0.87625	0.72375	0.820417	0.71875	0.479167	0.559583
cart	0.8625	0.72	0.85	0.8175	0.555	0.655
lr_S	0.8375	0.665	0.8	0.675	0.495	0.56
mlp_	0.89	0.7375	0.8325	0.7225	0.585	0.6475
rf_S	0.9075	0.78	0.8175	0.85	0.3675	0.4925
svm_	0.8475	0.66	0.8	0.6675	0.4375	0.505
xgbo	0.9125	0.78	0.8225	0.58	0.435	0.4975
10\	0.900417	0.76125	0.830417	0.644583	0.495	0.555833
cart	0.8675	0.7125	0.84	0.7675	0.5825	0.655
lr_S	0.895	0.7425	0.755	0.16	0.125	0.14
mlp_	0.9025	0.745	0.8575	0.7725	0.64	0.6975
rf_S	0.9125	0.7975	0.8425	0.7975	0.535	0.63
svm_	0.9125	0.785	0.8575	0.7925	0.6025	0.6825
xgbo	0.9125	0.785	0.83	0.5775	0.485	0.53
25\	0.902917	0.750417	0.83875	0.765833	0.557083	0.63625
cart	0.8675	0.6975	0.845	0.7875	0.5825	0.6625
lr_S	0.9025	0.73	0.8375	0.75	0.555	0.6375
mlp_	0.9075	0.7325	0.835	0.725	0.5825	0.6475
rf_S	0.9175	0.8	0.8275	0.8325	0.4425	0.555
svm_	0.9125	0.765	0.8425	0.7475	0.59	0.655
xgbo	0.91	0.7775	0.845	0.7525	0.59	0.66
40\	0.8975	0.74375	0.840417	0.751667	0.585	0.65125
cart	0.89	0.735	0.855	0.7925	0.6025	0.675
lr_S	0.8875	0.72	0.83	0.705	0.59	0.64
mlp_	0.9	0.74	0.845	0.735	0.6325	0.6775
rf_S	0.915	0.7875	0.835	0.805	0.48	0.5975
svm_	0.89	0.7175	0.8325	0.705	0.6275	0.66
xgbo	0.9025	0.7625	0.845	0.7675	0.5775	0.6575
50\	0.89125	0.743333	0.835	0.757083	0.546667	0.627917
cart	0.8825	0.74	0.8475	0.83	0.52	0.6325
lr_S	0.8775	0.71	0.815	0.69	0.5425	0.6025
mlp_	0.8875	0.7325	0.835	0.7275	0.575	0.6425
rf_S	0.9075	0.7875	0.835	0.8175	0.4625	0.5825
svm_	0.8825	0.71	0.8275	0.6925	0.5975	0.6375
xgbo	0.91	0.78	0.85	0.785	0.5825	0.67
80\	0.888333	0.73625	0.825417	0.747917	0.513333	0.590417
cart	0.8775	0.71	0.8475	0.805	0.575	0.6625
lr_S	0.87	0.69	0.815	0.6625	0.5825	0.6175
mlp_	0.8875	0.7475	0.83	0.6925	0.625	0.655
rf_S	0.9025	0.7625	0.81	0.8425	0.35	0.4875
svm_	0.8725	0.695	0.8075	0.71	0.3975	0.4775
xgbo	0.92	0.8125	0.8425	0.775	0.55	0.6425
Grand Total	0.879724	0.731103	0.819103	0.719034	0.518828	0.592483

## Sheet: Hesitancy-parents
	Algorithm	SEED	AUC	PR-AUC	Accuracy	Precision	Recall	F1 score	Nfeatures
1	cart	1	0.88	0.82	0.81	0.76	0.88	0.82	10\
2	cart	1	0.87	0.82	0.79	0.8	0.77	0.79	100
3	cart	1	0.9	0.9	0.78	0.77	0.78	0.78	25\
4	cart	1	0.88	0.84	0.81	0.79	0.86	0.82	40\
5	cart	1	0.9	0.89	0.8	0.83	0.75	0.79	50\
6	cart	1	0.88	0.86	0.78	0.8	0.74	0.77	80\
7	cart	2	0.88	0.85	0.8	0.8	0.8	0.8	10\
8	cart	2	0.86	0.8	0.76	0.8	0.7	0.74	100
9	cart	2	0.88	0.85	0.81	0.82	0.8	0.81	25\
10	cart	2	0.86	0.81	0.75	0.72	0.8	0.76	40\
11	cart	2	0.87	0.86	0.74	0.71	0.8	0.75	50\
12	cart	2	0.88	0.83	0.8	0.8	0.8	0.8	80\
13	cart	3	0.82	0.76	0.72	0.67	0.86	0.75	10\
14	cart	3	0.83	0.81	0.74	0.73	0.77	0.75	100
15	cart	3	0.88	0.85	0.77	0.76	0.78	0.77	25\
16	cart	3	0.81	0.75	0.72	0.78	0.61	0.68	40\
17	cart	3	0.86	0.83	0.77	0.75	0.8	0.77	50\
18	cart	3	0.87	0.81	0.78	0.76	0.8	0.78	80\
19	cart	4	0.82	0.75	0.8	0.78	0.83	0.8	10\
20	cart	4	0.84	0.8	0.76	0.78	0.72	0.75	100
21	cart	4	0.9	0.87	0.79	0.81	0.75	0.78	25\
22	cart	4	0.87	0.86	0.77	0.76	0.78	0.77	40\
23	cart	4	0.9	0.89	0.83	0.87	0.77	0.82	50\
24	cart	4	0.84	0.79	0.82	0.83	0.8	0.81	80\
25	lr_S	1	0.9	0.85	0.5	0.5	1	0.66	10\
26	lr_S	1	0.92	0.92	0.84	0.84	0.84	0.84	100
27	lr_S	1	0.92	0.91	0.84	0.84	0.84	0.84	25\
28	lr_S	1	0.93	0.93	0.85	0.83	0.87	0.85	40\
29	lr_S	1	0.93	0.93	0.86	0.85	0.87	0.86	50\
30	lr_S	1	0.92	0.92	0.85	0.85	0.84	0.85	80\
31	lr_S	2	0.91	0.89	0.85	0.88	0.81	0.84	10\
32	lr_S	2	0.93	0.93	0.84	0.87	0.8	0.83	100
33	lr_S	2	0.91	0.9	0.84	0.86	0.81	0.84	25\
34	lr_S	2	0.91	0.89	0.81	0.83	0.78	0.81	40\
35	lr_S	2	0.93	0.93	0.83	0.86	0.8	0.83	50\
36	lr_S	2	0.91	0.89	0.86	0.89	0.81	0.85	80\
37	lr_S	3	0.88	0.87	0.5	0.5	1	0.66	10\
38	lr_S	3	0.91	0.9	0.84	0.85	0.83	0.84	100
39	lr_S	3	0.91	0.89	0.82	0.82	0.81	0.82	25\
40	lr_S	3	0.91	0.9	0.83	0.83	0.84	0.83	40\
41	lr_S	3	0.91	0.91	0.83	0.83	0.84	0.83	50\
42	lr_S	3	0.91	0.9	0.85	0.88	0.81	0.84	80\
43	lr_S	4	0.87	0.81	0.83	0.83	0.83	0.83	10\
44	lr_S	4	0.91	0.88	0.86	0.85	0.87	0.86	100
45	lr_S	4	0.92	0.91	0.84	0.81	0.88	0.85	25\
46	lr_S	4	0.93	0.91	0.86	0.83	0.91	0.87	40\
47	lr_S	4	0.92	0.91	0.87	0.87	0.87	0.87	50\
48	lr_S	4	0.91	0.88	0.87	0.88	0.86	0.87	80\
49	mlp_	1	0.9	0.86	0.85	0.82	0.88	0.85	10\
50	mlp_	1	0.91	0.91	0.83	0.83	0.83	0.83	100
51	mlp_	1	0.91	0.91	0.83	0.84	0.83	0.83	25\
52	mlp_	1	0.92	0.92	0.86	0.87	0.84	0.85	40\
53	mlp_	1	0.92	0.92	0.84	0.86	0.81	0.84	50\
54	mlp_	1	0.91	0.91	0.81	0.82	0.8	0.81	80\
55	mlp_	2	0.9	0.88	0.85	0.88	0.81	0.84	10\
56	mlp_	2	0.93	0.93	0.87	0.88	0.86	0.87	100
57	mlp_	2	0.93	0.93	0.85	0.88	0.81	0.84	25\
58	mlp_	2	0.92	0.91	0.86	0.87	0.84	0.85	40\
59	mlp_	2	0.92	0.9	0.84	0.85	0.83	0.84	50\
60	mlp_	2	0.93	0.93	0.84	0.86	0.81	0.84	80\
61	mlp_	3	0.88	0.86	0.78	0.75	0.83	0.79	10\
62	mlp_	3	0.92	0.91	0.84	0.84	0.84	0.84	100
63	mlp_	3	0.91	0.91	0.82	0.81	0.83	0.82	25\
64	mlp_	3	0.92	0.91	0.84	0.81	0.88	0.85	40\
65	mlp_	3	0.92	0.91	0.84	0.81	0.9	0.85	50\
66	mlp_	3	0.93	0.91	0.84	0.82	0.87	0.85	80\
67	mlp_	4	0.87	0.81	0.83	0.82	0.84	0.83	10\
68	mlp_	4	0.93	0.92	0.86	0.87	0.84	0.85	100
69	mlp_	4	0.93	0.91	0.86	0.86	0.86	0.86	25\
70	mlp_	4	0.92	0.89	0.85	0.86	0.83	0.84	50\
71	mlp_	4	0.93	0.91	0.83	0.81	0.87	0.84	80\
72	rf_S	1	0.9	0.87	0.83	0.81	0.87	0.84	10\
73	rf_S	1	0.93	0.93	0.83	0.82	0.86	0.84	100
74	rf_S	1	0.91	0.91	0.83	0.82	0.84	0.83	25\
75	rf_S	1	0.93	0.92	0.85	0.83	0.87	0.85	40\
76	rf_S	1	0.93	0.93	0.86	0.86	0.86	0.86	50\
77	rf_S	1	0.93	0.93	0.83	0.83	0.84	0.83	80\
78	rf_S	2	0.89	0.88	0.83	0.86	0.8	0.83	10\
79	rf_S	2	0.93	0.94	0.84	0.86	0.81	0.84	100
80	rf_S	2	0.92	0.93	0.85	0.85	0.84	0.85	25\
81	rf_S	2	0.93	0.94	0.86	0.87	0.84	0.85	40\
82	rf_S	2	0.93	0.94	0.86	0.87	0.86	0.86	50\
83	rf_S	2	0.93	0.94	0.86	0.87	0.84	0.85	80\
84	rf_S	3	0.86	0.8	0.78	0.74	0.84	0.79	10\
85	rf_S	3	0.93	0.89	0.86	0.85	0.87	0.86	100
86	rf_S	3	0.91	0.87	0.83	0.81	0.87	0.84	25\
87	rf_S	3	0.92	0.87	0.85	0.84	0.86	0.85	40\
88	rf_S	3	0.93	0.89	0.86	0.85	0.88	0.87	50\
89	rf_S	3	0.93	0.9	0.87	0.85	0.9	0.87	80\
90	rf_S	4	0.86	0.8	0.82	0.82	0.81	0.82	10\
91	rf_S	4	0.92	0.88	0.85	0.85	0.84	0.85	100
92	rf_S	4	0.93	0.88	0.88	0.88	0.88	0.88	25\
93	rf_S	4	0.93	0.89	0.87	0.87	0.87	0.87	40\
94	rf_S	4	0.93	0.89	0.86	0.87	0.86	0.86	50\
95	rf_S	4	0.92	0.88	0.85	0.85	0.84	0.85	80\
96	svm_	1	0.87	0.8	0.79	0.74	0.88	0.81	10\
97	svm_	1	0.93	0.94	0.83	0.85	0.8	0.82	100
98	svm_	1	0.88	0.84	0.76	0.69	0.96	0.8	25\
99	svm_	1	0.92	0.93	0.82	0.84	0.78	0.81	40\
100	svm_	1	0.93	0.93	0.85	0.86	0.83	0.84	50\
101	svm_	1	0.91	0.9	0.8	0.82	0.77	0.79	80\
102	svm_	2	0.1	0.32	0.5	0	0	0	10\
103	svm_	2	0.92	0.92	0.85	0.9	0.78	0.84	100
104	svm_	2	0.92	0.9	0.83	0.85	0.8	0.82	25\
105	svm_	2	0.92	0.93	0.81	0.96	0.64	0.77	40\
106	svm_	2	0.93	0.9	0.81	0.89	0.71	0.79	50\
107	svm_	2	0.93	0.92	0.85	0.9	0.78	0.84	80\
108	svm_	3	0.88	0.87	0.78	0.74	0.84	0.79	10\
109	svm_	3	0.91	0.9	0.83	0.85	0.8	0.82	100
110	svm_	3	0.91	0.9	0.83	0.83	0.83	0.83	25\
111	svm_	3	0.09	0.32	0.5	0	0	0	40\
112	svm_	3	0.08	0.32	0.5	0	0	0	50\
113	svm_	3	0.1	0.32	0.5	0	0	0	80\
114	svm_	4	0.12	0.33	0.5	0	0	0	10\
115	svm_	4	0.92	0.91	0.84	0.84	0.84	0.84	100
116	svm_	4	0.92	0.91	0.88	0.85	0.91	0.88	25\
117	svm_	4	0.94	0.91	0.83	0.89	0.74	0.81	40\
118	svm_	4	0.94	0.92	0.83	0.91	0.72	0.81	50\
119	svm_	4	0.91	0.89	0.84	0.82	0.87	0.85	80\
120	xgbo	1	0.89	0.85	0.83	0.8	0.87	0.83	10\
121	xgbo	1	0.92	0.91	0.87	0.89	0.84	0.87	100
122	xgbo	1	0.91	0.91	0.81	0.8	0.81	0.81	25\
123	xgbo	1	0.93	0.93	0.84	0.84	0.84	0.84	40\
124	xgbo	1	0.93	0.92	0.84	0.84	0.84	0.84	50\
125	xgbo	1	0.92	0.92	0.84	0.84	0.84	0.84	80\
126	xgbo	2	0.9	0.88	0.82	0.83	0.8	0.81	10\
127	xgbo	2	0.93	0.92	0.86	0.89	0.83	0.86	100
128	xgbo	2	0.92	0.92	0.82	0.83	0.8	0.81	25\
129	xgbo	2	0.92	0.93	0.83	0.85	0.8	0.82	40\
130	xgbo	2	0.93	0.94	0.85	0.86	0.83	0.84	50\
131	xgbo	2	0.93	0.94	0.86	0.87	0.84	0.85	80\
132	xgbo	3	0.87	0.84	0.78	0.74	0.86	0.79	10\
133	xgbo	3	0.92	0.88	0.85	0.84	0.86	0.85	100
134	xgbo	3	0.91	0.88	0.82	0.81	0.84	0.82	25\
135	xgbo	3	0.91	0.87	0.85	0.82	0.88	0.85	40\
136	xgbo	3	0.92	0.88	0.84	0.81	0.9	0.85	50\
137	xgbo	3	0.92	0.88	0.85	0.82	0.88	0.85	80\
138	xgbo	4	0.87	0.8	0.82	0.81	0.83	0.82	10\
139	xgbo	4	0.92	0.88	0.85	0.88	0.81	0.84	100
140	xgbo	4	0.93	0.88	0.88	0.87	0.88	0.88	25\
141	xgbo	4	0.93	0.91	0.86	0.86	0.86	0.86	40\
142	xgbo	4	0.93	0.89	0.84	0.85	0.83	0.84	50\
143	xgbo	4	0.92	0.9	0.84	0.85	0.83	0.84	80\

## Sheet: Literacy-parents
Model	Algorithm	SEED	AUC	PR-AUC	Accuracy	Precision	Recall	F1 score	Nfeatures
1	cart	1	0.73	0.47	0.8	0.62	0.58	0.6	10\
2	cart	1	0.81	0.57	0.81	0.67	0.5	0.57	100
3	cart	1	0.73	0.47	0.8	0.62	0.58	0.6	25\
4	cart	1	0.84	0.57	0.8	0.72	0.36	0.48	40\
5	cart	1	0.82	0.58	0.8	0.72	0.36	0.48	50\
6	cart	1	0.82	0.51	0.8	0.62	0.58	0.6	80\
7	cart	2	0.91	0.79	0.84	0.73	0.61	0.67	10\
8	cart	2	0.84	0.78	0.87	0.88	0.58	0.7	100
9	cart	2	0.92	0.74	0.86	0.81	0.61	0.7	25\
10	cart	2	0.86	0.77	0.87	0.88	0.58	0.7	40\
11	cart	2	0.84	0.78	0.87	0.88	0.58	0.7	50\
12	cart	2	0.84	0.77	0.87	0.88	0.58	0.7	80\
13	cart	3	0.89	0.75	0.83	0.88	0.42	0.57	10\
14	cart	3	0.87	0.73	0.83	0.88	0.42	0.57	100
15	cart	3	0.86	0.73	0.83	0.88	0.42	0.57	25\
16	cart	3	0.9	0.75	0.86	0.73	0.75	0.74	40\
17	cart	3	0.91	0.75	0.83	0.88	0.42	0.57	50\
18	cart	3	0.91	0.75	0.83	0.88	0.42	0.57	80\
19	cart	4	0.94	0.84	0.89	0.84	0.72	0.78	10\
20	cart	4	0.93	0.8	0.89	0.84	0.72	0.78	100
21	cart	4	0.96	0.85	0.89	0.84	0.72	0.78	25\
22	cart	4	0.96	0.85	0.89	0.84	0.72	0.78	40\
23	cart	4	0.96	0.85	0.89	0.84	0.72	0.78	50\
24	cart	4	0.94	0.81	0.89	0.84	0.72	0.78	80\
25	lr_S	1	0.88	0.7	0.8	0.64	0.5	0.56	10\
26	lr_S	1	0.84	0.67	0.79	0.65	0.42	0.51	100
27	lr_S	1	0.88	0.7	0.81	0.68	0.47	0.56	25\
28	lr_S	1	0.86	0.67	0.81	0.67	0.5	0.57	40\
29	lr_S	1	0.84	0.66	0.78	0.64	0.39	0.48	50\
30	lr_S	1	0.84	0.64	0.78	0.58	0.5	0.54	80\
31	lr_S	2	0.9	0.78	0.74	0	0	0	10\
32	lr_S	2	0.84	0.7	0.82	0.82	0.39	0.53	100
33	lr_S	2	0.91	0.74	0.84	0.82	0.5	0.62	25\
34	lr_S	2	0.9	0.72	0.81	0.68	0.53	0.59	40\
35	lr_S	2	0.88	0.7	0.81	0.71	0.47	0.57	50\
36	lr_S	2	0.88	0.71	0.82	0.7	0.53	0.6	80\
37	lr_S	3	0.87	0.7	0.74	0	0	0	10\
38	lr_S	3	0.82	0.64	0.78	0.56	0.61	0.59	100
39	lr_S	3	0.88	0.69	0.82	0.69	0.56	0.62	25\
40	lr_S	3	0.86	0.7	0.83	0.71	0.61	0.66	40\
41	lr_S	3	0.87	0.7	0.83	0.7	0.64	0.67	50\
42	lr_S	3	0.87	0.69	0.83	0.67	0.72	0.69	80\
43	lr_S	4	0.93	0.79	0.74	0	0	0	10\
44	lr_S	4	0.85	0.65	0.81	0.67	0.56	0.61	100
45	lr_S	4	0.94	0.79	0.88	0.81	0.69	0.75	25\
46	lr_S	4	0.93	0.79	0.87	0.76	0.72	0.74	40\
47	lr_S	4	0.92	0.78	0.84	0.71	0.67	0.69	50\
48	lr_S	4	0.89	0.72	0.83	0.7	0.58	0.64	80\
49	mlp_	1	0.85	0.63	0.79	0.61	0.53	0.57	10\
50	mlp_	1	0.86	0.68	0.8	0.63	0.53	0.58	100
51	mlp_	1	0.86	0.63	0.8	0.64	0.5	0.56	25\
52	mlp_	1	0.88	0.68	0.81	0.66	0.53	0.58	40\
53	mlp_	1	0.83	0.64	0.81	0.68	0.47	0.56	50\
54	mlp_	1	0.87	0.68	0.8	0.64	0.5	0.56	80\
55	mlp_	2	0.91	0.76	0.84	0.79	0.53	0.63	10\
56	mlp_	2	0.92	0.83	0.86	0.84	0.58	0.69	100
57	mlp_	2	0.93	0.77	0.84	0.77	0.56	0.65	25\
58	mlp_	2	0.89	0.73	0.85	0.76	0.61	0.68	40\
59	mlp_	2	0.91	0.74	0.83	0.75	0.5	0.6	50\
60	mlp_	2	0.91	0.78	0.87	0.8	0.67	0.73	80\
61	mlp_	3	0.89	0.73	0.89	0.84	0.72	0.78	10\
62	mlp_	3	0.86	0.65	0.81	0.65	0.56	0.6	100
63	mlp_	3	0.89	0.7	0.82	0.68	0.58	0.63	25\
64	mlp_	3	0.89	0.75	0.83	0.7	0.64	0.67	40\
65	mlp_	3	0.88	0.73	0.83	0.7	0.64	0.67	50\
66	mlp_	3	0.86	0.74	0.81	0.64	0.64	0.64	80\
67	mlp_	4	0.96	0.86	0.91	0.85	0.78	0.81	10\
68	mlp_	4	0.92	0.79	0.86	0.77	0.67	0.72	100
69	mlp_	4	0.95	0.83	0.88	0.81	0.69	0.75	25\
70	mlp_	4	0.94	0.8	0.89	0.82	0.75	0.78	40\
71	mlp_	4	0.93	0.82	0.87	0.78	0.69	0.74	50\
72	mlp_	4	0.91	0.79	0.84	0.69	0.69	0.69	80\
73	rf_S	1	0.85	0.68	0.8	0.64	0.5	0.56	10\
74	rf_S	1	0.86	0.67	0.8	0.67	0.44	0.53	100
75	rf_S	1	0.87	0.67	0.81	0.7	0.44	0.54	25\
76	rf_S	1	0.87	0.67	0.81	0.71	0.42	0.53	40\
77	rf_S	1	0.86	0.68	0.81	0.7	0.44	0.54	50\
78	rf_S	1	0.86	0.68	0.8	0.68	0.42	0.52	80\
79	rf_S	2	0.92	0.82	0.85	0.83	0.53	0.64	10\
80	rf_S	2	0.92	0.82	0.83	0.93	0.39	0.55	100
81	rf_S	2	0.93	0.84	0.86	0.84	0.58	0.69	25\
82	rf_S	2	0.92	0.83	0.83	0.84	0.44	0.58	40\
83	rf_S	2	0.92	0.83	0.82	0.87	0.36	0.51	50\
84	rf_S	2	0.92	0.82	0.84	1	0.39	0.56	80\
85	rf_S	3	0.91	0.78	0.83	0.88	0.39	0.54	10\
86	rf_S	3	0.88	0.71	0.76	0.8	0.11	0.2	100
87	rf_S	3	0.91	0.8	0.84	0.79	0.53	0.63	25\
88	rf_S	3	0.9	0.74	0.81	0.78	0.39	0.52	40\
89	rf_S	3	0.9	0.75	0.81	0.81	0.36	0.5	50\
90	rf_S	3	0.89	0.72	0.79	0.77	0.28	0.41	80\
91	rf_S	4	0.97	0.91	0.89	0.84	0.72	0.78	10\
92	rf_S	4	0.97	0.92	0.88	1	0.53	0.69	100
93	rf_S	4	0.96	0.89	0.8	1	0.22	0.36	25\
94	rf_S	4	0.97	0.91	0.89	0.89	0.67	0.76	40\
95	rf_S	4	0.95	0.89	0.9	0.89	0.69	0.78	50\
96	rf_S	4	0.94	0.83	0.81	0.92	0.31	0.46	80\
97	svm_	1	0.88	0.72	0.81	0.73	0.44	0.55	10\
98	svm_	1	0.8	0.6	0.81	0.7	0.44	0.54	100
99	svm_	1	0.89	0.73	0.81	0.7	0.44	0.54	25\
100	svm_	1	0.85	0.64	0.77	0.56	0.53	0.54	40\
101	svm_	1	0.84	0.64	0.78	0.57	0.56	0.56	50\
102	svm_	1	0.84	0.64	0.78	0.78	0.19	0.31	80\
103	svm_	2	0.92	0.79	0.86	0.81	0.58	0.68	10\
104	svm_	2	0.9	0.79	0.86	0.83	0.56	0.67	100
105	svm_	2	0.93	0.77	0.83	0.74	0.56	0.63	25\
106	svm_	2	0.9	0.75	0.85	0.74	0.64	0.69	40\
107	svm_	2	0.88	0.7	0.83	0.73	0.53	0.61	50\
108	svm_	2	0.88	0.71	0.83	0.71	0.56	0.63	80\
109	svm_	3	0.89	0.76	0.86	0.81	0.61	0.7	10\
110	svm_	3	0.85	0.62	0.75	0.56	0.14	0.22	100
111	svm_	3	0.89	0.74	0.85	0.76	0.61	0.68	25\
112	svm_	3	0.88	0.68	0.83	0.74	0.56	0.63	40\
113	svm_	3	0.89	0.71	0.84	0.75	0.58	0.66	50\
114	svm_	3	0.86	0.66	0.76	0.6	0.17	0.26	80\
115	svm_	4	0.96	0.87	0.9	0.82	0.78	0.8	10\
116	svm_	4	0.84	0.63	0.78	0.58	0.61	0.59	100
117	svm_	4	0.94	0.82	0.88	0.79	0.75	0.77	25\
118	svm_	4	0.93	0.8	0.88	0.78	0.78	0.78	40\
119	svm_	4	0.92	0.79	0.86	0.72	0.72	0.72	50\
120	svm_	4	0.91	0.77	0.86	0.75	0.67	0.71	80\
121	xgbo	1	0.86	0.64	0.83	0.7	0.58	0.64	10\
122	xgbo	1	0.87	0.65	0.8	0.67	0.44	0.53	100
123	xgbo	1	0.87	0.64	0.81	0.67	0.5	0.57	25\
124	xgbo	1	0.85	0.61	0.81	0.69	0.5	0.58	40\
125	xgbo	1	0.86	0.65	0.82	0.69	0.56	0.62	50\
126	xgbo	1	0.87	0.68	0.79	0.65	0.42	0.51	80\
127	xgbo	2	0.91	0.8	0.74	0	0	0	10\
128	xgbo	2	0.9	0.76	0.74	0	0	0	100
129	xgbo	2	0.92	0.82	0.86	0.81	0.61	0.7	25\
130	xgbo	2	0.93	0.85	0.86	0.81	0.58	0.68	40\
131	xgbo	2	0.92	0.83	0.86	0.81	0.58	0.68	50\
132	xgbo	2	0.93	0.85	0.86	0.83	0.56	0.67	80\
133	xgbo	3	0.91	0.8	0.86	0.75	0.67	0.71	10\
134	xgbo	3	0.92	0.81	0.86	0.81	0.58	0.68	100
135	xgbo	3	0.89	0.76	0.81	0.69	0.5	0.58	25\
136	xgbo	3	0.89	0.75	0.83	0.74	0.56	0.63	40\
137	xgbo	3	0.9	0.75	0.83	0.78	0.5	0.61	50\
138	xgbo	3	0.92	0.81	0.83	0.76	0.53	0.62	80\
139	xgbo	4	0.97	0.9	0.89	0.86	0.69	0.77	10\
140	xgbo	4	0.96	0.9	0.89	0.84	0.72	0.78	100
141	xgbo	4	0.96	0.89	0.9	0.84	0.75	0.79	25\
142	xgbo	4	0.94	0.84	0.88	0.83	0.67	0.74	40\
143	xgbo	4	0.96	0.89	0.89	0.86	0.69	0.77	50\
144	xgbo	4	0.96	0.91	0.89	0.86	0.69	0.77	80\
