# Supplementary material for: Developing and validating machine learning models to predict vaccine hesitancy and literacy among adults in the United States
Source: Front Public Health. 2026 Mar 11;14:1669058. doi: 10.3389/fpubh.2026.1669058 (PMC13013467; doi:10.3389/fpubh.2026.1669058)
Supplement: Supplementary file 3 [file Table_3.xlsx]

## Sheet: Shap values (no links)
			Adult population (Total N=1,183)		Parent population (Total N=692)
Label	Question	Response to question (if applicable)	Vaccine hesitancy (Mean=0.3432)	Vaccine literacy (Mean=0.3331)	Vaccine hesitancy (Mean=0.497)	Vaccine literacy (Mean=0.256)
B105b	B105b: How familiar are you with the schedule on which [pipe:YourChilds_Pipe] vaccines should be received?		0.04997	0.86887		0.98586
A133	A133: When you have had discussions with [pipe:YourChilds_Pipe] healthcare provider, how much influence do you feel you have on [pipe:YourChilds_Pipe] vaccination schedule?			0.23335		0.60389
D133	D133: How much do you agree with the following statement:I can solve or figure out how to solve basic technical issues on my own (without help from someone else).			0.10523		0.13045
E101	E101: How, if at all, has the coronavirus (COVID-19) pandemic affected [pipe:YourChilds_Pipe] use of healthcare services? Since the coronavirus (COVID-19) pandemic, I use healthcare services…		0.07437			0.11819
B100r1	B100r1: Chickenpox/varicella - How knowledgeable are you about each of the following vaccine preventable diseases?			0.07321		0.11699
A106r3	A106r3: Understood the obtained information (on vaccines) - [pipe:IntroA106][pipe:A106pipe]		0.0508	0.07299		0.09312
B106	B106: Does your child/children receive their vaccines during the times specified in the recommended schedule?					0.08954
A108	A108: How comfortable are you looking up information about vaccines or learning about vaccines on your own?			0.235		0.08411
B111r3	B111r3: Vaccine that has been available but that [pipe:YouChild_Pipe] may have missed - You mentioned that [pipe:B111Pipe] received routine vaccines in the past. If your physician recommended any of the following vaccines, how likely would you be to get t		0.06601	0.00749		0.07944
B100r12	B100r12: Mumps - How knowledgeable are you about each of the following vaccine preventable diseases?		0.02275	0.0061		0.07925
A107r3	A107r3: Looked for information that helped you make health-related decisions for [pipe:YouChild_Pipe] - [pipe:IntroA107][pipe:A107pipe]			0.01105		0.0761
A120r7	A120r7: Vaccine/pharmaceutical companies’ websites - What sources of information do you use to learn about [pipe:A120Pipe]					0.07514
D111	D111: Which best describes your yearly household income?		0.08566			0.06221
C104r2	C104r2: I believe that many of the illnesses that shots prevent are severe. - Using the scale below, how much do you agree or disagree with the following statements about vaccinations (shots)?					0.0483
C108r2	C108r2: I am able to openly discuss my concerns about shots with my child’s healthcare professional. - Using the scale below, how much do you agree or disagree with the following statements?				0.00649	0.04306
B102r12	B102r12: Polio - To your knowledge, [pipe:HaveYouHasYourPipe] ever been offered a vaccine for any of the following (regardless of whether you received the vaccine or not)?	Offered this Vaccine				0.041
A129	A129: After you receive information from a healthcare professional about a [pipe:A129Pipe], how likely are you to do your own background reading or gather additional information?		0.06363		0.00906	0.04036
B112r3	B112r3: I do not like the idea of vaccines [PARENTS: for my child] - Please read each statement and indicate how much you agree or disagree with it by checking the appropriate box.		0.04413	0.02782	0.02647	0.03817
B100r10	B100r10: Measles - How knowledgeable are you about each of the following vaccine preventable diseases?		0.0255	0.05157		0.03459
D130	D130: How confident are you filling out medical forms by yourself?			0.05086		0.0328
C104r1	C104r1: Children get more shots than are good for them. - Using the scale below, how much do you agree or disagree with the following statements about vaccinations (shots)?				0.03182	0.03207
B110r1	B110r1: Chickenpox/varicella (typically for children) - How would you describe your response when [pipe:B110Pipe] offered each of the following vaccines? For the purposes of this survey, the word “hesitant” includes delaying the acceptance of a vaccine	Accepted without hesitation				0.03092
A107r1	A107r1: Considered the credibility of the information about the vaccine(s) - [pipe:IntroA107][pipe:A107pipe]			0.07238		0.02887
A106r2	A106r2: Looked for information on the vaccines you were interested in - [pipe:IntroA106][pipe:A106pipe]			0.00596		0.02837
B113r2	B113r2: Vaccines are an effective way to prevent illness - [pipe:B113Pipe]		0.02032	0.00435	0.01707	0.02686
B100r18	B100r18: Tetanus - How knowledgeable are you about each of the following vaccine preventable diseases?			0.0472		0.02685
B112r12	B112r12: Vaccines can cause conditions such as autism or infertility - Please read each statement and indicate how much you agree or disagree with it by checking the appropriate box.		0.03113		0.02322	0.02537
D132	D132: How often do you have problems learning about vaccines and/or vaccine concerns because of difficulty understanding written information?		0.02729		0.00876	0.02293
C103	C103: How sure are you that following the recommended vaccination schedule is a good idea for your child?					0.02239
A106r4	A106r4: Discussed your thoughts about [pipe:YourChilds_Pipe] vaccinations with medical staff - [pipe:IntroA106] [pipe:A106pipe]					0.02111
D131	D131: How often do you have someone (like a family member, friend, hospital/clinic worker or caregiver) help you read healthcare or medical materials (such as intake forms, brochures, leaflets, etc.)?				0.02026	0.02084
B100r17	B100r17: Rubella - How knowledgeable are you about each of the following vaccine preventable diseases?		0.02739	0.02149		0.01921
B100r3	B100r3: Diphtheria - How knowledgeable are you about each of the following vaccine preventable diseases?		0.06451	0.0018		0.01833
A105r2	A105r2: Find characters and words that you do not understand - Using the scale shown, please answer the following questions: When reading information or leaflets regarding vaccines provided by a health care professional, do you..				0.00911	0.01695
B112r10	B112r10: Vaccines are effective - Please read each statement and indicate how much you agree or disagree with it by checking the appropriate box.		0.08401	0.00222	0.01025	0.01672
A107r2	A107r2: Checked whether the information about the vaccine(s) was valid and reliable - [pipe:IntroA107] [pipe:A107pipe]			0.02052		0.0156
B101r17	B101r17: Rubella - Of the following diseases/illnesses, which ones are you aware there is a vaccine?	Unsure if there is a vaccine available				0.01496
B112r11	B112r11: Vaccines contain dangerous ingredients - Please read each statement and indicate how much you agree or disagree with it by checking the appropriate box.		0.03749	0.05399	0.0133	0.01479
B100r4	B100r4: Flu or influenza - How knowledgeable are you about each of the following vaccine preventable diseases?			0.0747		0.01476
A106r1	A106r1: Collected information on vaccinations from more than one source - [pipe:IntroA106] [pipe:A106pipe]			0.03748		0.01342
B100r15	B100r15: Pneumococcal/pneumonia - How knowledgeable are you about each of the following vaccine preventable diseases?		0.02592	0.00756		0.01173
B100r13	B100r13: Pertussis/whooping cough - How knowledgeable are you about each of the following vaccine preventable diseases?		0.04089	0.00874		0.01101
B100r2	B100r2: COVID-19 - How knowledgeable are you about each of the following vaccine preventable diseases?			0.16628		0.0103
B100r14	B100r14: Polio - How knowledgeable are you about each of the following vaccine preventable diseases?		0.02432	0.0146		0.00972
C105r3	C105r3: How concerned are you that a shot might not prevent disease? - And how concerned are you about each of the following items?				0.01811	0.00931
B101r1	B101r1: Chickenpox/varicella - Of the following diseases/illnesses, which ones are you aware there is a vaccine?	No, there is not a vaccine available				0.00902
A106r5	A106r5: Applied the obtained information to make decisions regarding [pipe:YourChilds_Pipe] vaccinations - [pipe:IntroA106] [pipe:A106pipe]			0.15866		0.00884
B112r15	B112r15: I follow advice from friends/family/colleagues who think it is important to get vaccinated - Please read each statement and indicate how much you agree or disagree with it by checking the appropriate box.		0.09574			0.00839
B117r5	B117r5: It is acceptable for companies/employers to require vaccines for employees to attend/return to work. - How much do you agree with each of the following statements about vaccinations?		0.14427			0.00776
B100r7	B100r7: Hepatitis B - How knowledgeable are you about each of the following vaccine preventable diseases?		0.04435			0.0077
B112r17	B112r17: I would prefer [pipe:B112r17_pipe1] gain protection from an illness [pipe:B112r17_pipe2] rather than getting the vaccine - Please read each statement and indicate how much you agree or disagree with it by checking the appropriate box.		0.04984		0.01494	0.00741
C107	C107: Overall, how hesitant about childhood shots (vaccines) would you consider yourself to be?					0.00739
B112r19	B112r19: Healthy [pipe:PeopleChildrenPipe] do not need vaccinations - Please read each statement and indicate how much you agree or disagree with it by checking the appropriate box.		0.0235	0.0019	0.02702	0.00711
B111r1	B111r1: An additional dose of a vaccine that makes the vaccine work better in your body (booster vaccine) - You mentioned that [pipe:B111Pipe] received routine vaccines in the past. If your physician recommended any of the following vaccines, how likely would you be to get the recommended vaccine?		0.09723	0.01329		0.00609
B100r6	B100r6: Hepatitis A - How knowledgeable are you about each of the following vaccine preventable diseases?		0.07087			0.00585
B113r5	B113r5: Insurance/government programs make vaccines affordable - [pipe:B113Pipe]		0.11543			0.00533
B111r2	B111r2: New vaccine for a disease not previously vaccine preventable - You mentioned that [pipe:B111Pipe] received routine vaccines in the past. If your physician recommended any of the following vaccines, how likely would you be to get the recommended va		0.06565	0.00791		0.00518
B110r1	B110r1: Chickenpox/varicella (typically for children) - How would you describe your response when [pipe:B110Pipe] offered each of the following vaccines? For the purposes of this survey, the word “hesitant” includes delaying the acceptance of a vaccine	(missing response)				0.00485
B101r1	B101r1: Chickenpox/varicella - Of the following diseases/illnesses, which ones are you aware there is a vaccine?	Yes, there is a vaccine available				0.00446
D135	D135: How often do you need someone (such as a friend or family member) to help you use your electronic devices?				0.01805	0.00442
B102r1	B102r1: Chickenpox/varicella (typically for children) - To your knowledge, [pipe:HaveYouHasYourPipe] ever been offered a vaccine for any of the following (regardless of whether you received the vaccine or not)?	Offered this Vaccine				0.00421
B113r6	B113r6: School/ daycare requires my child be vaccinated to attend - [pipe:B113Pipe]					0.00395
C109	C109: All things considered, how much do you trust your child’s doctor?					0.00383
B113r4	B113r4: I generally do what [pipe:MyMyChildsPipe] doctor/health care provider recommends - [pipe:B113Pipe]		0.05084			0.00344
B100r11	B100r11: Meningitis - How knowledgeable are you about each of the following vaccine preventable diseases?		0.03883	0.0037		0.00312
B112r14	B112r14: Vaccines are important as they are beneficial to the community - Please read each statement and indicate how much you agree or disagree with it by checking the appropriate box.		0.03547	0.00313	0.00785	0.00289
B102r1	B102r1: Chickenpox/varicella (typically for children) - To your knowledge, [pipe:HaveYouHasYourPipe] ever been offered a vaccine for any of the following (regardless of whether you received the vaccine or not)?	(missing response)				0.00278
B112r13	B112r13: There is no need for [pipe:MeMyChildPipe] to get vaccinated because everybody else does - Please read each statement and indicate how much you agree or disagree with it by checking the appropriate box.		0.0205	0.01922	0.03778	0.00277
B111r5	B111r5: New vaccine that combines multiple vaccines into one, single vaccination - You mentioned that [pipe:B111Pipe] received routine vaccines in the past. If your physician recommended any of the following vaccines, how likely would you be to get the recommended vaccine?		0.21715	0.00958		0.0021
B111r4	B111r4: New vaccine for a new disease that emerged - You mentioned that [pipe:B111Pipe] received routine vaccines in the past. If your physician recommended any of the following vaccines, how likely would you be to get the recommended vaccine?		0.20138	0.01157		0.00207
B112r5	B112r5: Vaccines are generally safe - Please read each statement and indicate how much you agree or disagree with it by checking the appropriate box.		0.08079	0.00617	0.00389	0.00201
B113r1	B113r1: Vaccines are important for [pipe:MyMyChildsPipe] health - [pipe:B113Pipe]		0.02871	0.00055	0.00653	0.00148
D101r3	D101r3: Pharmacy - How convenient is it for you to get to the following? In terms of distance, available hours, etc.?			0.09921		0.00101
B112r21	B112r21: I trust science to develop safe and effective vaccines - Please read each statement and indicate how much you agree or disagree with it by checking the appropriate box.		0.05363	0.03186	0.00908	0.0007
B100r9	B100r9: Human papillomavirus (HPV) - How knowledgeable are you about each of the following vaccine preventable diseases?			0.00939		0.00043
D101r1	D101r1: Routine doctor’s visits (yearly visit, prescription renewal/refills) - How convenient is it for you to get to the following? In terms of distance, available hours, etc.?			0.04133		0.00032
B113r80	B113r80: Other - [pipe:B113Pipe]		0.01156			0.00018
B113r99	B113r99: [pipe:B113r99Pipe] - [pipe:B113Pipe]		0.00226			0
B113r9	B113r9: Recommended by someone else (friend, family) - [pipe:B113Pipe]					0
B113r8	B113r8: Do not select this item - [pipe:B113Pipe]					0
C106	C106: If you had another infant today, would you want him/her to get all the recommended shots?	Yes			0.02609
C105r2	C105r2: How concerned are you that any one of the childhood shots might not be safe? - And how concerned are you about each of the following items?				0.0236
C104r3	C104r3: It is better for my child to develop immunity by getting sick than to get a shot. - Using the scale below, how much do you agree or disagree with the following statements about vaccinations (shots)?				0.02331
B112r16	B112r16: I follow advice from friends/family/colleagues who think vaccination is NOT important, safe, or effective - Please read each statement and indicate how much you agree or disagree with it by checking the appropriate box.		0.03518	0.01011	0.01648
A105r5	A105r5: Need someone to help you read the information - Using the scale shown, please answer the following questions: When reading information or leaflets regarding vaccines provided by a health care professional, do you..				0.01516
B112r18	B112r18: Vaccines can cause long- term side effects - Please read each statement and indicate how much you agree or disagree with it by checking the appropriate box.		0.09749		0.0144
B112r1	B112r1: Healthcare professionals give out too many vaccines - Please read each statement and indicate how much you agree or disagree with it by checking the appropriate box.		0.03267	0.01651	0.01387
B112r2	B112r2: Vaccines are a good way to protect my family/friends - Please read each statement and indicate how much you agree or disagree with it by checking the appropriate box.		0.03464	0.02673	0.0128
C102	C102: Have you ever decided not to have your child get a vaccine for reasons other than illness or allergy?	No			0.01163
C108r1	C108r1: I trust the information I receive about shots. - Using the scale below, how much do you agree or disagree with the following statements?				0.01111
C101	C101: Have you ever delayed having your child get a vaccine for reason other than illness or allergy?	No			0.01036
C106	C106: If you had another infant today, would you want him/her to get all the recommended shots?	No			0.00885
A105r1	A105r1: Find the print too small to read - Using the scale shown, please answer the following questions: When reading information or leaflets regarding vaccines provided by a health care professional, do you..				0.00706
B110b	B110b: How long does a vaccine need to be available (assuming it has been thoroughly tested in clinical trials) before [pipe:B110bPipe]?		0.13952		0.00668
B110r8	B110r8: Measles, mumps, rubella (MMR) - How would you describe your response when [pipe:B110Pipe] offered each of the following vaccines?For the purposes of this survey, the word “hesitant” includes delaying the acceptance of a vaccine or vaccinations	Accepted without hesitation			0.0066
A105r3	A105r3: Find the text too hard to understand - Using the scale shown, please answer the following questions: When reading information or leaflets regarding vaccines provided by a health care professional, do you..				0.00652
B117r4	B117r4: People should have the right to claim religious exemptions from receiving vaccines. - How much do you agree with each of the following statements about vaccinations?		0.05603		0.00599
C102	C102: Have you ever decided not to have your child get a vaccine for reasons other than illness or allergy?	Yes			0.00565
A105r4	A105r4: Need a long time to read and understand the text - Using the scale shown, please answer the following questions: When reading information or leaflets regarding vaccines provided by a health care professional, do you..				0.00554
B107	B107: Have you been told by a health care provider that [pipe:YouChild_Pipe] should get a vaccine because [pipe:YouTheyPipe] have a medical condition that increases the risk of vaccine preventable disease?				0.00541
B112r7	B112r7: Vaccines are a way to take good care of [pipe:MyselfMychildPipe] now and in the future - Please read each statement and indicate how much you agree or disagree with it by checking the appropriate box.		0.02517	0.04682	0.00539
E102b	E102b: Have you chosen to delay or reschedule any of [pipe:YourChilds_Pipe] routine vaccinations due to the COVID-19 pandemic?				0.0053
C100	C100: Do you believe that children start receiving vaccines when they are too young?	No			0.00487
D134	D134: If you encounter a technical issue while using your cell phone, computer, or another electronic device, what do you do first?	Try and solve the technical issue on my own without help from someone else			0.00425
C101	C101: Have you ever delayed having your child get a vaccine for reason other than illness or allergy?	Yes			0.00423
C104r4	C104r4: It is better for children to get fewer vaccines at the same time. - Using the scale below, how much do you agree or disagree with the following statements about vaccinations (shots)?				0.00414
E102c	E102c: Have you had to delay or reschedule any of [pipe:YourChilds_Pipe] routine vaccinations because of trouble getting to your healthcare provider due to the COVID-19 pandemic (such as the office canceling/rescheduling the appointment, lack of transport				0.00355
C100	C100: Do you believe that children start receiving vaccines when they are too young?	Yes			0.00337
B101r10	B101r10: Measles - Of the following diseases/illnesses, which ones are you aware there is a vaccine?	Yes, there is a vaccine available			0.00325
B112r8	B112r8: Select ‘slightly disagree’ - Please read each statement and indicate how much you agree or disagree with it by checking the appropriate box.				0.00303
D101r7	D101r7: Non-routine dental visits (i.e., toothache, fillings, root canals, other procedures) - How convenient is it for you to get to the following? In terms of distance, available hours, etc.?		0.0806	0.0221
D101r5	D101r5: Nearest hospital - How convenient is it for you to get to the following? In terms of distance, available hours, etc.?			0.01988
B100r8	B100r8: Herpes zoster (Shingles) - How knowledgeable are you about each of the following vaccine preventable diseases?		0.05954	0.01399
B112r22	B112r22: I trust the government to ensure vaccines are safe and effective - Please read each statement and indicate how much you agree or disagree with it by checking the appropriate box.		0.06483	0.00426
E103	E103: Have [pipe:YouChild_Pipe] received a seasonal influenza (flu) vaccine during the current flu season (September 2021 – present)?	Yes, I [my child] got the flu vaccine	0.61179
E103	E103: Have [pipe:YouChild_Pipe] received a seasonal influenza (flu) vaccine during the current flu season (September 2021 – present)?	No and I do not plan to get the flu vaccine but I have in the past	0.43576
B102r2	B102r2: COVID-19 - To your knowledge, [pipe:HaveYouHasYourPipe] ever been offered a vaccine for any of the following (regardless of whether you received the vaccine or not)?	Offered this Vaccine	0.42274
B102r3	B102r3: Flu or Influenza - To your knowledge, [pipe:HaveYouHasYourPipe] ever been offered a vaccine for any of the following (regardless of whether you received the vaccine or not)?	Offered this Vaccine	0.39839
B112r20	B112r20: I am more likely to trust vaccines that have been around longer, compared to newer vaccines - Please read each statement and indicate how much you agree or disagree with it by checking the appropriate box.		0.17132
B117r6	B117r6: People that are allergic to ingredients in the vaccine should have the right to be exempt from receiving vaccines. - How much do you agree with each of the following statements about vaccinations?		0.15363
D126x4r98	D126x4r98: I have not experienced any of these conditions in the past 12 months - Which of the following conditions have you experienced in the past twelve months?		0.12779
B110r10	B110r10: Polio - How would you describe your response when [pipe:B110Pipe] offered each of the following vaccines?For the purposes of this survey, the word “hesitant” includes delaying the acceptance of a vaccine or vaccinations for any reason – inc	Accepted without hesitation	0.12622
B112r6	B112r6: Vaccines can cause immediate, short-term side effects (such as fever, pain, etc.) - Please read each statement and indicate how much you agree or disagree with it by checking the appropriate box.		0.12494
B102r3	B102r3: Flu or Influenza - To your knowledge, [pipe:HaveYouHasYourPipe] ever been offered a vaccine for any of the following (regardless of whether you received the vaccine or not)?	NOT Offered this Vaccine	0.11255
B110r7	B110r7: Herpes zoster (Shingles) - How would you describe your response when [pipe:B110Pipe] offered each of the following vaccines?For the purposes of this survey, the word “hesitant” includes delaying the acceptance of a vaccine or vaccinations for	Accepted without hesitation	0.10626
B100r5	B100r5: Haemophilus influenzae (Hib) - How knowledgeable are you about each of the following vaccine preventable diseases?		0.08668
D105	D105: What is the highest level of formal education you completed?		0.07972
B110r12	B110r12: Pneumococcal/pneumonia - How would you describe your response when [pipe:B110Pipe] offered each of the following vaccines?For the purposes of this survey, the word “hesitant” includes delaying the acceptance of a vaccine or vaccinations for a	Hesitated and refused	0.07828
D120r1	D120r1: How many people live in your household, including yourself?		0.07814
E100r8c2	E100r8c2: Vaccination tracking app - Reminders You Think Are / Would be Helpful(Check all that apply) - Which of the following, if any, does your doctor use to help you remember when it is time for administration of a [pipe:E100Pipe]? And which reminders		0.07804
B117r2	B117r2: It is okay for the government to mandate vaccination. - How much do you agree with each of the following statements about vaccinations?		0.07225
E100r1c2	E100r1c2: Gives reminder cards - Reminders You Think Are / Would be Helpful(Check all that apply) - Which of the following, if any, does your doctor use to help you remember when it is time for administration of a [pipe:E100Pipe]? And which reminders do y		0.06969
D126x4r109	D126x4r109: Anxiety - Which of the following conditions have you experienced in the past twelve months?		0.06537
B102r7	B102r7: Herpes zoster (Shingles) - To your knowledge, [pipe:HaveYouHasYourPipe] ever been offered a vaccine for any of the following (regardless of whether you received the vaccine or not)?	Offered this Vaccine	0.05232
A120r4	A120r4: Friends and family - What sources of information do you use to learn about [pipe:A120Pipe]		0.05168
B117r1	B117r1: Vaccination should be required for children to attend school. - How much do you agree with each of the following statements about vaccinations?		0.05085
B110r12	B110r12: Pneumococcal/pneumonia - How would you describe your response when [pipe:B110Pipe] offered each of the following vaccines?For the purposes of this survey, the word “hesitant” includes delaying the acceptance of a vaccine or vaccinations for a	Accepted without hesitation	0.04557
S1a	S1a: Please indicate the sex you were assigned at birth.	Male	0.04093
B117r3	B117r3: People should have the right to be medically exempt from receiving vaccines. - How much do you agree with each of the following statements about vaccinations?		0.0375
B112r9	B112r9: [pipe:IamMyChildIsPipe] NOT afraid of shots/needles - Please read each statement and indicate how much you agree or disagree with it by checking the appropriate box.		0.03391
E100r4c1	E100r4c1: Asks me to make an appointment before leaving the office - Reminders Used by Your Healthcare Professional(Check all that apply) - Which of the following, if any, does your doctor use to help you remember when it is time for administration of a [		0.03355
B110r7	B110r7: Herpes zoster (Shingles) - How would you describe your response when [pipe:B110Pipe] offered each of the following vaccines?For the purposes of this survey, the word “hesitant” includes delaying the acceptance of a vaccine or vaccinations for	(missing response)	0.0335
B101r4	B101r4: Flu or influenza - Of the following diseases/illnesses, which ones are you aware there is a vaccine?	Yes, there is a vaccine available	0.03191
B110r10	B110r10: Polio - How would you describe your response when [pipe:B110Pipe] offered each of the following vaccines?For the purposes of this survey, the word “hesitant” includes delaying the acceptance of a vaccine or vaccinations for any reason – inc	I may have been offered this vaccine as a child, do not recall my/my guardian's response	0.0304
S1b	S1b: Which of the below do you most identify with?	Female	0.0286
B105a	B105a: How familiar are you with the vaccines [pipe:YouChild_Pipe] should receive?		0.02591
E100r4c2	E100r4c2: Asks me to make an appointment before leaving the office - Reminders You Think Are / Would be Helpful(Check all that apply) - Which of the following, if any, does your doctor use to help you remember when it is time for administration of a [pipe		0.02428
B102r3	B102r3: Flu or Influenza - To your knowledge, [pipe:HaveYouHasYourPipe] ever been offered a vaccine for any of the following (regardless of whether you received the vaccine or not)?	(missing response)	0.02003
E104	E104: Do you personally plan on getting, or have you already gotten, the COVID-19 vaccine?	Yes	0.01829
S1b	S1b: Which of the below do you most identify with?	Male	0.01803
E104	E104: Do you personally plan on getting, or have you already gotten, the COVID-19 vaccine?	No	0.01783
B102r2	B102r2: COVID-19 - To your knowledge, [pipe:HaveYouHasYourPipe] ever been offered a vaccine for any of the following (regardless of whether you received the vaccine or not)?	Do not know/ Donotrecall	0.01669
B110r14	B110r14: DTaP/Tdap/Td (Tetanus, diphtheria, and pertussis/whooping cough) - How would you describe your response when [pipe:B110Pipe] offered each of the following vaccines?For the purposes of this survey, the word “hesitant” includes delaying the acc	I may have been offered this vaccine as a child, do not recall my/my guardian's response	0.01546
B110r14	B110r14: DTaP/Tdap/Td (Tetanus, diphtheria, and pertussis/whooping cough) - How would you describe your response when [pipe:B110Pipe] offered each of the following vaccines?For the purposes of this survey, the word “hesitant” includes delaying the acc	Accepted without hesitation	0.01295
B110r8	B110r8: Measles, mumps, rubella (MMR) - How would you describe your response when [pipe:B110Pipe] offered each of the following vaccines?For the purposes of this survey, the word “hesitant” includes delaying the acceptance of a vaccine or vaccinations	I may have been offered this vaccine as a child, do not recall my/my guardian's response	0.00915
D126x3r98	D126x3r98: I have not experienced any of these conditions in the past 12 months - Which of the following conditions have you experienced in the past twelve months?		0.00699
B101r2	B101r2: COVID-19 - Of the following diseases/illnesses, which ones are you aware there is a vaccine?	Yes, there is a vaccine available	0.00606
B110r4	B110r4: Haemophilus influenzae (Hib) - How would you describe your response when [pipe:B110Pipe] offered each of the following vaccines?For the purposes of this survey, the word “hesitant” includes delaying the acceptance of a vaccine or vaccinations	Accepted without hesitation	0.00502
B101r5	B101r5: Haemophilus influenzae (Hib) - Of the following diseases/illnesses, which ones are you aware there is a vaccine?	No, there is not a vaccine available	0.00441
B110r10	B110r10: Polio - How would you describe your response when [pipe:B110Pipe] offered each of the following vaccines?For the purposes of this survey, the word “hesitant” includes delaying the acceptance of a vaccine or vaccinations for any reason – inc	Hesitated and refused	0.00371
B102r2	B102r2: COVID-19 - To your knowledge, [pipe:HaveYouHasYourPipe] ever been offered a vaccine for any of the following (regardless of whether you received the vaccine or not)?	(missing response)	0.0036
B101r2	B101r2: COVID-19 - Of the following diseases/illnesses, which ones are you aware there is a vaccine?	Unsure if there is a vaccine available	0.00313
B101r4	B101r4: Flu or influenza - Of the following diseases/illnesses, which ones are you aware there is a vaccine?	Unsure if there is a vaccine available	0.00141
B110r9	B110r9: Meningitis - How would you describe your response when [pipe:B110Pipe] offered each of the following vaccines?For the purposes of this survey, the word “hesitant” includes delaying the acceptance of a vaccine or vaccinations for any reason –	Hesitated and refused	0.00048
B110r8	B110r8: Measles, mumps, rubella (MMR) - How would you describe your response when [pipe:B110Pipe] offered each of the following vaccines?For the purposes of this survey, the word “hesitant” includes delaying the acceptance of a vaccine or vaccinations	Hesitated and refused	0.00023
