# Supplementary material for: Developing and validating machine learning models to predict vaccine hesitancy and literacy among adults in the United States
Source: Front Public Health. 2026 Mar 11;14:1669058. doi: 10.3389/fpubh.2026.1669058 (PMC13013467; doi:10.3389/fpubh.2026.1669058)
Supplement: Supplementary file 4 [file Table_4.xlsx]

## Sheet: Prepare Chart
Vaccine hesitancy outcome
Algorithm	Number of features = 10	Number of features = 25	Number of features = 40	Number of features = 50	Number of features = 80	Number of features = 100
Logistic Regression	0.01	0.01	0.01	0.01	0.01	0.01
Cart (Decision Tree)	0.01	0.01	0.01	0.01	0.01	0.01
Random Forest	0.01	0.01	0.01	0.01	0.01	0.01
XGBoost	0.01	0.01	0.01	0.01	0.01	0.01
SVM	0.01	0.01	0.01	0.01	0.01	0.01
Neural Network	0.01	0.01	0.01	0.01	0.01	0.01
Chart title
#REF!
Vaccine literacy outcome
Algorithm	Number of features = 10	Number of features = 25	Number of features = 40	Number of features = 50	Number of features = 80	Number of features = 100
Logistic Regression	0.01	0.01	0.01	0.01	0.01	0.01
Cart (Decision Tree)	0.01	0.01	0.01	0.01	0.01	0.01
Random Forest	0.01	0.01	0.01	0.01	0.01	0.01
XGBoost	0.01	0.01	0.01	0.01	0.01	0.01
SVM	0.01	0.01	0.01	0.01	0.01	0.01
Neural Network	0.01	0.01	0.01	0.01	0.01	0.01
Chart title
#REF!
default value if error
0.01

## Sheet: Hesitancy-adults
	Algorithm	SEED	AUC	PR-AUC	Accuracy	Precision	Recall	F1 score	Nfeatures
0	-1	-1	-1	-1	-1	-1	-1	-1	-1
1	cart	1	0.83	0.67	0.77	0.71	0.57	0.63	10\
2	cart	1	0.88	0.74	0.83	0.82	0.63	0.71	100
3	cart	1	0.82	0.65	0.77	0.68	0.6	0.64	25\
4	cart	1	0.87	0.75	0.83	0.82	0.63	0.71	40\
5	cart	1	0.87	0.74	0.83	0.82	0.63	0.71	50\
6	cart	1	0.75	0.53	0.69	0.58	0.36	0.44	80\
7	cart	2	0.82	0.67	0.76	0.61	0.77	0.68	10\
8	cart	2	0.86	0.79	0.81	0.79	0.62	0.69	100
9	cart	2	0.82	0.67	0.78	0.74	0.57	0.64	25\
10	cart	2	0.84	0.76	0.81	0.81	0.57	0.67	40\
11	cart	2	0.88	0.81	0.81	0.79	0.62	0.69	50\
12	cart	2	0.86	0.79	0.81	0.79	0.62	0.69	80\
13	cart	3	0.79	0.62	0.76	0.63	0.72	0.67	10\
14	cart	3	0.79	0.66	0.77	0.72	0.52	0.6	100
15	cart	3	0.78	0.63	0.77	0.71	0.56	0.63	25\
16	cart	3	0.85	0.76	0.82	0.78	0.65	0.71	40\
17	cart	3	0.81	0.68	0.79	0.79	0.54	0.64	50\
18	cart	3	0.83	0.69	0.78	0.71	0.6	0.65	80\
19	cart	4	0.82	0.64	0.75	0.68	0.51	0.58	10\
20	cart	4	0.83	0.72	0.8	0.72	0.68	0.7	100
21	cart	4	0.82	0.63	0.75	0.68	0.51	0.58	25\
22	cart	4	0.83	0.73	0.8	0.72	0.68	0.7	40\
23	cart	4	0.84	0.71	0.81	0.72	0.72	0.72	50\
24	cart	4	0.85	0.72	0.81	0.74	0.69	0.71	80\
25	lr_S	1	0.81	0.65	0.78	0.69	0.65	0.67	10\
26	lr_S	1	0.88	0.81	0.82	0.75	0.7	0.73	100
27	lr_S	1	0.8	0.62	0.78	0.68	0.67	0.67	25\
28	lr_S	1	0.86	0.8	0.81	0.74	0.7	0.72	40\
29	lr_S	1	0.89	0.82	0.84	0.78	0.72	0.75	50\
30	lr_S	1	0.89	0.81	0.84	0.78	0.72	0.75	80\
31	lr_S	2	0.8	0.68	0.75	0.67	0.54	0.6	10\
32	lr_S	2	0.85	0.79	0.8	0.77	0.59	0.67	100
33	lr_S	2	0.81	0.7	0.75	0.67	0.54	0.6	25\
34	lr_S	2	0.85	0.8	0.81	0.81	0.59	0.69	40\
35	lr_S	2	0.86	0.79	0.84	0.8	0.69	0.74	50\
36	lr_S	2	0.85	0.78	0.83	0.81	0.64	0.72	80\
37	lr_S	3	0.82	0.71	0.76	0.65	0.63	0.64	10\
38	lr_S	3	0.9	0.84	0.84	0.81	0.69	0.75	100
39	lr_S	3	0.81	0.68	0.77	0.68	0.64	0.66	25\
40	lr_S	3	0.88	0.78	0.82	0.76	0.69	0.72	40\
41	lr_S	3	0.89	0.8	0.83	0.77	0.72	0.74	50\
42	lr_S	3	0.9	0.82	0.84	0.81	0.68	0.74	80\
43	lr_S	4	0.82	0.67	0.75	0.67	0.54	0.6	10\
44	lr_S	4	0.85	0.75	0.82	0.76	0.7	0.73	100
45	lr_S	4	0.81	0.65	0.76	0.69	0.52	0.59	25\
46	lr_S	4	0.85	0.77	0.82	0.78	0.67	0.72	40\
47	lr_S	4	0.86	0.78	0.85	0.82	0.72	0.76	50\
48	lr_S	4	0.86	0.74	0.84	0.77	0.75	0.76	80\
49	mlp_	1	0.84	0.66	0.76	0.68	0.59	0.63	10\
50	mlp_	1	0.9	0.84	0.84	0.79	0.73	0.76	100
51	mlp_	1	0.82	0.66	0.77	0.7	0.57	0.63	25\
52	mlp_	1	0.89	0.84	0.83	0.77	0.73	0.75	40\
53	mlp_	1	0.89	0.85	0.84	0.79	0.74	0.76	50\
54	mlp_	1	0.9	0.84	0.84	0.78	0.73	0.75	80\
55	mlp_	2	0.84	0.72	0.75	0.64	0.62	0.63	10\
56	mlp_	2	0.87	0.81	0.84	0.83	0.65	0.73	100
57	mlp_	2	0.82	0.71	0.75	0.63	0.64	0.64	25\
58	mlp_	2	0.87	0.81	0.81	0.76	0.67	0.71	40\
59	mlp_	2	0.88	0.82	0.83	0.8	0.68	0.73	50\
60	mlp_	2	0.88	0.81	0.82	0.8	0.64	0.71	80\
61	mlp_	3	0.82	0.66	0.78	0.7	0.6	0.65	10\
62	mlp_	3	0.9	0.82	0.83	0.76	0.72	0.74	100
63	mlp_	3	0.82	0.68	0.76	0.66	0.63	0.65	25\
64	mlp_	3	0.88	0.79	0.82	0.75	0.72	0.73	40\
65	mlp_	3	0.9	0.81	0.85	0.79	0.77	0.78	50\
66	mlp_	3	0.9	0.84	0.84	0.78	0.77	0.77	80\
67	mlp_	4	0.86	0.66	0.76	0.69	0.57	0.62	10\
68	mlp_	4	0.9	0.83	0.86	0.84	0.72	0.77	100
69	mlp_	4	0.85	0.68	0.76	0.67	0.59	0.63	25\
70	mlp_	4	0.88	0.78	0.84	0.79	0.72	0.75	40\
71	mlp_	4	0.88	0.8	0.86	0.84	0.73	0.78	50\
72	mlp_	4	0.89	0.79	0.86	0.82	0.74	0.78	80\
73	rf_S	1	0.83	0.66	0.78	0.71	0.58	0.64	10\
74	rf_S	1	0.92	0.87	0.84	0.81	0.7	0.75	100
75	rf_S	1	0.84	0.69	0.77	0.71	0.57	0.63	25\
76	rf_S	1	0.9	0.84	0.86	0.83	0.73	0.78	40\
77	rf_S	1	0.91	0.85	0.84	0.8	0.73	0.76	50\
78	rf_S	1	0.91	0.86	0.87	0.86	0.74	0.79	80\
79	rf_S	2	0.84	0.74	0.78	0.72	0.6	0.66	10\
80	rf_S	2	0.9	0.84	0.84	0.8	0.69	0.74	100
81	rf_S	2	0.84	0.72	0.78	0.71	0.58	0.64	25\
82	rf_S	2	0.88	0.83	0.81	0.75	0.69	0.72	40\
83	rf_S	2	0.89	0.82	0.83	0.76	0.73	0.74	50\
84	rf_S	2	0.9	0.84	0.84	0.81	0.69	0.75	80\
85	rf_S	3	0.83	0.69	0.78	0.72	0.59	0.65	10\
86	rf_S	3	0.88	0.83	0.85	0.82	0.72	0.76	100
87	rf_S	3	0.82	0.73	0.78	0.73	0.59	0.65	25\
88	rf_S	3	0.87	0.82	0.85	0.82	0.73	0.77	40\
89	rf_S	3	0.88	0.82	0.84	0.8	0.73	0.76	50\
90	rf_S	3	0.89	0.84	0.85	0.8	0.74	0.77	80\
91	rf_S	4	0.85	0.65	0.74	0.67	0.47	0.55	10\
92	rf_S	4	0.91	0.8	0.83	0.79	0.68	0.73	100
93	rf_S	4	0.85	0.66	0.73	0.65	0.44	0.53	25\
94	rf_S	4	0.89	0.78	0.82	0.79	0.64	0.71	40\
95	rf_S	4	0.9	0.78	0.83	0.79	0.68	0.73	50\
96	rf_S	4	0.91	0.81	0.84	0.81	0.7	0.75	80\
97	svm_	1	0.88	0.82	0.84	0.81	0.72	0.76	100
98	svm_	1	0.84	0.71	0.68	0.83	0.06	0.11	25\
99	svm_	1	0.84	0.79	0.82	0.75	0.72	0.73	40\
100	svm_	1	0.88	0.81	0.82	0.77	0.68	0.72	50\
101	svm_	1	0.88	0.82	0.82	0.88	0.56	0.68	80\
102	svm_	2	0.86	0.81	0.84	0.84	0.64	0.73	100
103	svm_	2	0.81	0.71	0.77	0.68	0.6	0.64	25\
104	svm_	2	0.83	0.79	0.82	0.85	0.58	0.69	40\
105	svm_	2	0.88	0.83	0.82	0.82	0.6	0.7	50\
106	svm_	2	0.83	0.76	0.82	0.81	0.63	0.71	80\
107	svm_	3	0.89	0.83	0.83	0.84	0.6	0.71	100
108	svm_	3	0.77	0.59	0.71	0.57	0.6	0.59	25\
109	svm_	3	0.86	0.78	0.8	0.81	0.54	0.65	40\
110	svm_	3	0.9	0.8	0.85	0.83	0.7	0.76	50\
111	svm_	3	0.89	0.82	0.8	0.83	0.53	0.65	80\
112	svm_	4	0.84	0.76	0.83	0.77	0.7	0.74	100
113	svm_	4	0.86	0.69	0.66	0.6	0.04	0.07	25\
114	svm_	4	0.83	0.75	0.81	0.83	0.56	0.67	40\
115	svm_	4	0.85	0.78	0.85	0.83	0.7	0.76	50\
116	svm_	4	0.85	0.75	0.84	0.8	0.73	0.76	80\
117	xgbo	1	0.83	0.65	0.66	0	0	0	10\
118	xgbo	1	0.92	0.85	0.84	0.81	0.72	0.76	100
119	xgbo	1	0.84	0.71	0.66	0	0	0	25\
120	xgbo	1	0.9	0.83	0.85	0.8	0.74	0.77	40\
121	xgbo	1	0.91	0.84	0.85	0.78	0.77	0.77	50\
122	xgbo	1	0.92	0.86	0.87	0.85	0.75	0.8	80\
123	xgbo	2	0.85	0.74	0.66	0	0	0	10\
124	xgbo	2	0.9	0.84	0.86	0.81	0.75	0.78	100
125	xgbo	2	0.82	0.69	0.66	0	0	0	25\
126	xgbo	2	0.87	0.82	0.81	0.76	0.67	0.71	40\
127	xgbo	2	0.88	0.79	0.83	0.76	0.72	0.74	50\
128	xgbo	2	0.9	0.82	0.85	0.84	0.7	0.77	80\
129	xgbo	3	0.83	0.72	0.66	0	0	0	10\
130	xgbo	3	0.89	0.82	0.86	0.81	0.78	0.79	100
131	xgbo	3	0.83	0.75	0.66	0	0	0	25\
132	xgbo	3	0.88	0.81	0.84	0.81	0.68	0.74	40\
133	xgbo	3	0.88	0.78	0.82	0.77	0.68	0.72	50\
134	xgbo	3	0.89	0.82	0.85	0.82	0.72	0.76	80\
135	xgbo	4	0.85	0.65	0.7	0.71	0.21	0.32	10\
136	xgbo	4	0.9	0.79	0.83	0.81	0.67	0.73	100
137	xgbo	4	0.85	0.66	0.76	0.68	0.56	0.61	25\
138	xgbo	4	0.88	0.79	0.83	0.82	0.65	0.73	40\
139	xgbo	4	0.88	0.77	0.84	0.8	0.69	0.74	50\
140	xgbo	4	0.9	0.8	0.81	0.78	0.63	0.7	80\

## Sheet: Literacy-adults
	Algorithm	SEED	AUC	PR-AUC	Accuracy	Precision	Recall	F1 score	Nfeatures
0	-1	-1	-1	-1	-1	-1	-1	-1	-1
1	cart	1	0.85	0.74	0.84	0.78	0.72	0.75	10\
2	cart	1	0.86	0.75	0.83	0.74	0.75	0.74	100
3	cart	1	0.87	0.77	0.81	0.71	0.71	0.71	25\
4	cart	1	0.87	0.76	0.8	0.73	0.65	0.68	40\
5	cart	1	0.86	0.75	0.79	0.76	0.56	0.64	50\
6	cart	1	0.87	0.74	0.8	0.7	0.68	0.69	80\
7	cart	2	0.88	0.79	0.81	0.77	0.63	0.69	10\
8	cart	2	0.86	0.73	0.82	0.72	0.76	0.74	100
9	cart	2	0.86	0.74	0.81	0.72	0.71	0.71	25\
10	cart	2	0.87	0.77	0.78	0.7	0.59	0.64	40\
11	cart	2	0.87	0.77	0.8	0.72	0.65	0.68	50\
12	cart	2	0.87	0.71	0.81	0.78	0.62	0.69	80\
13	cart	3	0.84	0.64	0.81	0.67	0.87	0.76	10\
14	cart	3	0.86	0.72	0.83	0.75	0.73	0.74	100
15	cart	3	0.86	0.72	0.83	0.75	0.73	0.74	25\
16	cart	3	0.88	0.72	0.82	0.79	0.63	0.7	40\
17	cart	3	0.89	0.77	0.86	0.75	0.85	0.8	50\
18	cart	3	0.88	0.76	0.86	0.77	0.81	0.79	80\
19	cart	4	0.92	0.87	0.87	0.88	0.71	0.78	10\
20	cart	4	0.89	0.75	0.85	0.81	0.73	0.77	100
21	cart	4	0.9	0.82	0.86	0.79	0.77	0.78	25\
22	cart	4	0.89	0.78	0.85	0.79	0.75	0.77	40\
23	cart	4	0.87	0.74	0.82	0.75	0.7	0.72	50\
24	cart	4	0.9	0.84	0.85	0.75	0.81	0.78	80\
25	lr_S	1	0.89	0.81	0.84	0.79	0.7	0.74	10\
26	lr_S	1	0.87	0.78	0.82	0.75	0.68	0.72	100
27	lr_S	1	0.89	0.82	0.82	0.74	0.7	0.72	25\
28	lr_S	1	0.88	0.81	0.82	0.75	0.7	0.72	40\
29	lr_S	1	0.87	0.8	0.81	0.75	0.67	0.71	50\
30	lr_S	1	0.87	0.77	0.8	0.73	0.62	0.67	80\
31	lr_S	2	0.88	0.81	0.86	0.82	0.73	0.77	10\
32	lr_S	2	0.87	0.8	0.83	0.78	0.68	0.73	100
33	lr_S	2	0.89	0.83	0.84	0.76	0.78	0.77	25\
34	lr_S	2	0.89	0.83	0.82	0.76	0.68	0.72	40\
35	lr_S	2	0.88	0.83	0.82	0.75	0.71	0.73	50\
36	lr_S	2	0.89	0.81	0.82	0.79	0.63	0.7	80\
37	lr_S	3	0.9	0.82	0.86	0.79	0.77	0.78	10\
38	lr_S	3	0.9	0.82	0.82	0.75	0.7	0.72	100
39	lr_S	3	0.91	0.83	0.83	0.75	0.75	0.75	25\
40	lr_S	3	0.91	0.84	0.84	0.76	0.75	0.75	40\
41	lr_S	3	0.91	0.83	0.83	0.75	0.75	0.75	50\
42	lr_S	3	0.9	0.82	0.82	0.76	0.67	0.71	80\
43	lr_S	4	0.9	0.82	0.83	0.8	0.66	0.72	10\
44	lr_S	4	0.87	0.8	0.84	0.81	0.66	0.73	100
45	lr_S	4	0.89	0.82	0.81	0.75	0.67	0.71	25\
46	lr_S	4	0.89	0.82	0.81	0.74	0.66	0.7	40\
47	lr_S	4	0.88	0.82	0.82	0.77	0.65	0.7	50\
48	lr_S	4	0.88	0.81	0.83	0.82	0.63	0.71	80\
49	mlp_	1	0.89	0.83	0.82	0.75	0.68	0.72	10\
50	mlp_	1	0.88	0.81	0.82	0.75	0.68	0.72	100
51	mlp_	1	0.89	0.84	0.84	0.78	0.75	0.76	25\
52	mlp_	1	0.88	0.83	0.83	0.76	0.7	0.73	40\
53	mlp_	1	0.89	0.82	0.83	0.75	0.73	0.74	50\
54	mlp_	1	0.88	0.8	0.82	0.74	0.7	0.72	80\
55	mlp_	2	0.89	0.83	0.85	0.77	0.77	0.77	10\
56	mlp_	2	0.88	0.8	0.81	0.74	0.68	0.71	100
57	mlp_	2	0.89	0.83	0.84	0.76	0.78	0.77	25\
58	mlp_	2	0.89	0.83	0.84	0.75	0.8	0.77	40\
59	mlp_	2	0.88	0.82	0.84	0.76	0.73	0.75	50\
60	mlp_	2	0.88	0.81	0.84	0.76	0.73	0.75	80\
61	mlp_	3	0.91	0.84	0.85	0.77	0.77	0.77	10\
62	mlp_	3	0.91	0.82	0.84	0.77	0.73	0.75	100
63	mlp_	3	0.92	0.84	0.86	0.8	0.76	0.78	25\
64	mlp_	3	0.91	0.84	0.85	0.8	0.75	0.77	40\
65	mlp_	3	0.91	0.84	0.84	0.74	0.78	0.76	50\
66	mlp_	3	0.9	0.81	0.84	0.76	0.78	0.77	80\
67	mlp_	4	0.91	0.86	0.85	0.83	0.7	0.76	10\
68	mlp_	4	0.86	0.8	0.82	0.77	0.65	0.7	100
69	mlp_	4	0.89	0.84	0.84	0.77	0.75	0.76	25\
70	mlp_	4	0.87	0.79	0.82	0.74	0.7	0.72	40\
71	mlp_	4	0.88	0.82	0.82	0.76	0.68	0.72	50\
72	mlp_	4	0.85	0.77	0.8	0.74	0.63	0.68	80\
73	rf_S	1	0.91	0.85	0.85	0.79	0.73	0.76	10\
74	rf_S	1	0.89	0.82	0.85	0.81	0.73	0.77	100
75	rf_S	1	0.9	0.84	0.86	0.83	0.72	0.77	25\
76	rf_S	1	0.9	0.83	0.84	0.82	0.68	0.74	40\
77	rf_S	1	0.9	0.83	0.86	0.84	0.72	0.78	50\
78	rf_S	1	0.9	0.84	0.85	0.81	0.72	0.77	80\
79	rf_S	2	0.9	0.86	0.84	0.78	0.73	0.76	10\
80	rf_S	2	0.9	0.82	0.86	0.85	0.71	0.77	100
81	rf_S	2	0.9	0.84	0.86	0.85	0.7	0.76	25\
82	rf_S	2	0.9	0.84	0.86	0.85	0.71	0.77	40\
83	rf_S	2	0.9	0.83	0.86	0.85	0.71	0.77	50\
84	rf_S	2	0.9	0.83	0.85	0.83	0.7	0.76	80\
85	rf_S	3	0.92	0.88	0.85	0.77	0.78	0.77	10\
86	rf_S	3	0.92	0.86	0.86	0.81	0.75	0.78	100
87	rf_S	3	0.92	0.88	0.86	0.81	0.75	0.78	25\
88	rf_S	3	0.92	0.88	0.86	0.8	0.76	0.78	40\
89	rf_S	3	0.92	0.87	0.86	0.81	0.76	0.78	50\
90	rf_S	3	0.92	0.86	0.85	0.79	0.76	0.77	80\
91	rf_S	4	0.93	0.89	0.86	0.84	0.71	0.77	10\
92	rf_S	4	0.89	0.84	0.84	0.82	0.65	0.72	100
93	rf_S	4	0.92	0.87	0.85	0.85	0.67	0.75	25\
94	rf_S	4	0.91	0.86	0.85	0.85	0.66	0.74	40\
95	rf_S	4	0.91	0.86	0.86	0.86	0.71	0.78	50\
96	rf_S	4	0.9	0.84	0.84	0.81	0.66	0.73	80\
97	svm_	1	0.89	0.82	0.83	0.75	0.73	0.74	10\
98	svm_	1	0.88	0.79	0.81	0.73	0.7	0.71	100
99	svm_	1	0.89	0.81	0.83	0.74	0.75	0.74	25\
100	svm_	1	0.89	0.81	0.84	0.76	0.77	0.77	40\
101	svm_	1	0.88	0.8	0.83	0.73	0.77	0.75	50\
102	svm_	1	0.88	0.79	0.81	0.73	0.7	0.71	80\
103	svm_	2	0.88	0.81	0.85	0.8	0.72	0.76	10\
104	svm_	2	0.85	0.79	0.78	0.68	0.67	0.68	100
105	svm_	2	0.89	0.83	0.85	0.76	0.82	0.79	25\
106	svm_	2	0.88	0.81	0.84	0.77	0.75	0.76	40\
107	svm_	2	0.86	0.81	0.82	0.72	0.77	0.74	50\
108	svm_	2	0.86	0.76	0.79	0.75	0.57	0.65	80\
109	svm_	3	0.91	0.82	0.85	0.77	0.8	0.78	10\
110	svm_	3	0.91	0.82	0.85	0.81	0.73	0.77	100
111	svm_	3	0.91	0.83	0.83	0.75	0.75	0.75	25\
112	svm_	3	0.91	0.83	0.85	0.8	0.75	0.77	40\
113	svm_	3	0.89	0.81	0.81	0.71	0.73	0.72	50\
114	svm_	3	0.91	0.83	0.85	0.8	0.72	0.76	80\
115	svm_	4	0.89	0.81	0.83	0.78	0.67	0.72	10\
116	svm_	4	0.84	0.73	0.77	0.7	0.56	0.62	100
117	svm_	4	0.89	0.82	0.84	0.76	0.73	0.75	25\
118	svm_	4	0.88	0.79	0.83	0.75	0.72	0.74	40\
119	svm_	4	0.88	0.8	0.82	0.74	0.7	0.72	50\
120	svm_	4	0.84	0.73	0.77	0.71	0.53	0.61	80\
121	xgbo	1	0.91	0.84	0.85	0.8	0.75	0.77	10\
122	xgbo	1	0.91	0.85	0.85	0.81	0.72	0.77	100
123	xgbo	1	0.91	0.85	0.87	0.82	0.77	0.8	25\
124	xgbo	1	0.91	0.85	0.86	0.81	0.78	0.79	40\
125	xgbo	1	0.91	0.86	0.86	0.81	0.78	0.79	50\
126	xgbo	1	0.9	0.84	0.86	0.81	0.77	0.79	80\
127	xgbo	2	0.91	0.86	0.85	0.79	0.73	0.76	10\
128	xgbo	2	0.9	0.85	0.86	0.81	0.76	0.78	100
129	xgbo	2	0.9	0.86	0.86	0.84	0.73	0.78	25\
130	xgbo	2	0.9	0.84	0.86	0.82	0.75	0.78	40\
131	xgbo	2	0.9	0.84	0.87	0.86	0.75	0.8	50\
132	xgbo	2	0.9	0.84	0.88	0.85	0.77	0.81	80\
133	xgbo	3	0.92	0.88	0.85	0.77	0.8	0.78	10\
134	xgbo	3	0.93	0.89	0.84	0.77	0.76	0.76	100
135	xgbo	3	0.92	0.87	0.85	0.77	0.78	0.77	25\
136	xgbo	3	0.93	0.88	0.86	0.79	0.78	0.79	40\
137	xgbo	3	0.92	0.88	0.88	0.88	0.75	0.81	50\
138	xgbo	3	0.93	0.88	0.87	0.82	0.78	0.8	80\
139	xgbo	4	0.93	0.88	0.87	0.84	0.75	0.79	10\
140	xgbo	4	0.92	0.86	0.86	0.87	0.7	0.77	100
141	xgbo	4	0.92	0.87	0.86	0.86	0.7	0.77	25\
142	xgbo	4	0.92	0.86	0.87	0.88	0.71	0.78	40\
143	xgbo	4	0.92	0.86	0.87	0.86	0.72	0.79	50\
144	xgbo	4	0.92	0.86	0.86	0.86	0.71	0.78	80\
